# Supplementary material for: Genome Features of “Dark-Fly”, a Drosophila Line Reared Long-Term in a Dark Environment
Source: PLoS One. 2012 Mar 14;7(3):e33288. doi: 10.1371/journal.pone.0033288 (PMC3303825; doi:10.1371/journal.pone.0033288)
Supplement: File S1 — File_S1.txt (36 KB). A tab-separated txt file listed the genes carrying nsSNPs and cInDels in the Dark-fly ROH regions. Chromosome, position, reference nucleotide, altered nucleotide, gene name, reference amino acid/altered amino acid and reference codon/altered condon were presented. (ZIP) [file pone.0033288.s004.zip]

Archive with 3 entries (2 files):
- File_1.txt
- __MACOSX/
- __MACOSX/._File_1.txt
