# Supplementary material for: Genome Features of “Dark-Fly”, a Drosophila Line Reared Long-Term in a Dark Environment
Source: PLoS One. 2012 Mar 14;7(3):e33288. doi: 10.1371/journal.pone.0033288 (PMC3303825; doi:10.1371/journal.pone.0033288)
Supplement: File S2 — File_S2.txt (8 KB). A tab-separated txt file listed the genes showing decreased and increased CNVs in the Dark-fly genome. Gene ID, probe ID, p-value and located chromosome were presented. (TXT) [file pone.0033288.s005.txt]

decrease			
FBgn0035637	HLeg16700	0	3L
FBgn0052155	HLeg00225	0	3L
FBgn0032851	HLeg19549	0	2L
FBgn0036108	HLeg07398	0	3L
FBgn0027583	HLeg13896	0	3R
FBgn0053322	HLeg19605	0	2L
FBgn0034914	HLeg12742	0	2R
FBgn0035292	HLeg07779	0	3L
FBgn0028572	HLeg02129	0	2L
FBgn0052062	HLeg01215	0.0001	3L
FBgn0038211	HLeg01717	0.0001	3R
FBgn0053523	HLeg18899	0.0002	3L
FBgn0032734	HLeg15259	0.0002	2L
FBgn0032497	HLeg07701	0.0003	2L
FBgn0015803	HLeg09460	0.0004	2L
FBgn0011288	HLeg00876	0.0004	2L
FBgn0036564	HLeg05430	0.0004	3L
FBgn0041711	HLeg16256	0.0005	3R
FBgn0032700	HLeg00579	0.0005	2L
FBgn0052085	HLeg15039	0.0006	3L
FBgn0011207	HLeg10571	0.0006	2L
FBgn0002573	HLeg18183	0.0006	3L
FBgn0034165	HLeg01384	0.0007	2R
FBgn0015805	HLeg02177	0.0007	3L
FBgn0035537	HLeg17538	0.0008	3L
FBgn0038746	HLeg08433	0.0009	3R
FBgn0001114	HLeg18900	0.001	2L
FBgn0051690	HLeg17577	0.0011	2L
FBgn0035478	HLeg14619	0.0012	3L
FBgn0037552	HLeg01761	0.0012	3R
FBgn0038761	HLeg11541	0.0012	3R
FBgn0053543	HLeg20659	0.0012	2L
FBgn0051177	HLeg16093	0.0014	3R
FBgn0036762	HLeg02785	0.0014	3L
FBgn0033305	HLeg12454	0.0014	2R
FBgn0050106	HLeg19454	0.0016	2R
FBgn0035770	HLeg01058	0.0017	3L
FBgn0032161	HLeg05533	0.0017	2L
FBgn0028835	HLeg12152	0.0018	2L
FBgn0051158	HLeg07177	0.0018	3R
FBgn0084002	HLeg03985	0.0019	2L
FBgn0038585	HLeg13880	0.002	3R
FBgn0036500	HLeg09433	0.002	3L
FBgn0034693	HLeg18823	0.0021	2R
FBgn0034720	HLeg10988	0.0022	2R
FBgn0036916	HLeg03650	0.0023	3L
FBgn0002789	HLeg07510	0.0023	2R
FBgn0035619	HLeg05807	0.0024	3L
FBgn0033103	HLeg05215	0.0025	2R
FBgn0013762	HLeg06026	0.0027	2R
FBgn0032471	HLeg14166	0.0027	2L
FBgn0004414	HLeg06347	0.0028	3L
FBgn0014029	HLeg01820	0.0029	3R
FBgn0035238	HLeg21240	0.003	3L
FBgn0032727	HLeg12394	0.0031	2L
FBgn0026369	HLeg16068	0.0031	2R
FBgn0035545	HLeg18783	0.0031	3L
FBgn0037955	HLeg01193	0.0031	3R
FBgn0036366	HLeg08740	0.0033	3L
FBgn0035713	HLeg13621	0.0033	3L
FBgn0011224	HLeg06505	0.0034	3R
FBgn0011582	HLeg15404	0.0034	3R
FBgn0038189	HLeg18147	0.0035	3R
FBgn0038602	HLeg14908	0.0035	3R
FBgn0000363	HLeg15698	0.0037	3R
FBgn0032112	HLeg14234	0.0037	2L
FBgn0052082	HLeg02477	0.0039	3L
FBgn0031754	HLeg17255	0.0039	2L
FBgn0037707	HLeg03680	0.004	3R
FBgn0051159	HLeg12022	0.0041	3R
FBgn0036158	HLeg12537	0.0041	3L
FBgn0003209	HLeg16402	0.0042	2L
FBgn0033827	HLeg09587	0.0042	2R
FBgn0033763	HLeg10024	0.0043	2R
FBgn0035462	HLeg02905	0.0044	3L
FBgn0034834	HLeg03883	0.0045	2R
FBgn0032915	HLeg17711	0.0046	2L
FBgn0038179	HLeg18604	0.0048	3R
FBgn0037164	HLeg11258	0.005	3L
FBgn0035139	HLeg12996	0.0053	3L
FBgn0032926	HLeg06218	0.0053	2L
FBgn0033225	HLeg09900	0.0055	2R
FBgn0052245	HLeg15214	0.0056	3L
FBgn0031489	HLeg11577	0.0056	2L
FBgn0051897	HLeg01051	0.0056	2L
FBgn0038652	HLeg01111	0.0056	3R
FBgn0038917	HLeg06712	0.0057	3R
FBgn0034412	HLeg17530	0.0059	2R
FBgn0005386	HLeg07522	0.0059	3L
FBgn0035839	HLeg17576	0.0061	3L
FBgn0051550	HLeg13138	0.0063	3R
FBgn0083969	HLeg12720	0.0064	3R
FBgn0038640	HLeg11056	0.0065	3R
FBgn0052264	HLeg15587	0.0065	3L
FBgn0035771	HLeg03354	0.0067	3L
FBgn0036990	HLeg17198	0.0068	3L
FBgn0038659	HLeg18282	0.0068	3R
FBgn0035710	HLeg03729	0.0069	3L
FBgn0042206	HLeg19427	0.007	3R
FBgn0036833	HLeg15199	0.0072	3L
FBgn0031880	HLeg13262	0.0077	2L
FBgn0038641	HLeg11101	0.0078	3R
FBgn0001316	HLeg15168	0.0079	3L
FBgn0034838	HLeg10595	0.0079	2R
FBgn0028895	HLeg10573	0.0083	2L
FBgn0035146	HLeg12994	0.0084	3L
FBgn0038233	HLeg16193	0.0084	3R
FBgn0034045	HLeg12262	0.0084	2R
FBgn0051660	HLeg17398	0.0086	2L
FBgn0036924	HLeg16791	0.0086	3L
FBgn0032262	HLeg14803	0.0086	2L
FBgn0036451	HLeg13671	0.0086	3L
FBgn0026361	HLeg18051	0.0087	2R
FBgn0038274	HLeg14927	0.0087	3R
FBgn0031327	HLeg09883	0.0088	2L
FBgn0050115	HLeg12414	0.0089	2R
FBgn0032731	HLeg13830	0.0089	2L
FBgn0035600	HLeg17935	0.0089	3L
FBgn0039492	HLeg04613	0.0089	3R
FBgn0005660	HLeg19463	0.009	2L
FBgn0034022	HLeg08262	0.009	2R
FBgn0036560	HLeg04953	0.009	3L
FBgn0020506	HLeg16498	0.0093	2R
FBgn0027085	HLeg04726	0.0093	3L
FBgn0020639	HLeg04180	0.0095	3L
FBgn0003076	HLeg13163	0.0095	3L
FBgn0004399	HLeg05258	0.0095	2R
FBgn0050414	HLeg15531	0.0096	2R
FBgn0033685	HLeg13459	0.0096	2R
FBgn0036135	HLeg12511	0.0097	3L
FBgn0038568	HLeg10967	0.0097	3R
FBgn0033582	HLeg03990	0.0097	2R
FBgn0051278	HLeg13799	0.0097	3R

Increase			
FBgn0027560	HLeg15186	0.0099	2L
FBgn0004179	HLeg05646	0.0096	3L
FBgn0032845	HLeg06814	0.0096	2L
FBgn0033922	HLeg08401	0.0096	2R
FBgn0038945	HLeg16051	0.0095	3R
FBgn0000287	HLeg01963	0.0093	2L
FBgn0050083	HLeg11893	0.0093	2R
FBgn0031992	HLeg20327	0.0091	2L
FBgn0034936	HLeg06753	0.0091	2R
FBgn0023178	HLeg13507	0.0091	3R
FBgn0011570	HLeg15711	0.0087	2L
FBgn0039555	HLeg01327	0.0087	3R
FBgn0053291	HLeg16300	0.0083	3L
FBgn0003612	HLeg01622	0.0082	2R
FBgn0038765	HLeg13774	0.0082	3R
FBgn0033842	HLeg03016	0.0079	2R
FBgn0004366	HLeg08628	0.0079	3L
FBgn0031495	HLeg02284	0.0078	2L
FBgn0036449	HLeg14135	0.0078	3L
FBgn0000546	HLeg15059	0.0078	2L
FBgn0000588	HLeg15562	0.0078	2L
FBgn0037360	HLeg10538	0.0078	3R
FBgn0036691	HLeg09229	0.0077	3L
FBgn0051373	HLeg04194	0.0077	3R
FBgn0000564	HLeg13561	0.0076	3R
FBgn0039481	HLeg09996	0.0076	3R
FBgn0032521	HLeg05455	0.0076	2L
FBgn0031782	HLeg05130	0.0074	2L
FBgn0001280	HLeg01154	0.0074	3R
FBgn0040996	HLeg07643	0.0073	2L
FBgn0032166	HLeg15012	0.0072	2L
FBgn0036433	HLeg03911	0.0071	3L
FBgn0042174	HLeg17810	0.0071	2L
FBgn0032291	HLeg14589	0.0071	2L
FBgn0034391	HLeg14973	0.0067	2R
FBgn0053515	HLeg03870	0.0067	2L
FBgn0034641	HLeg00545	0.0067	2R
FBgn0037483	HLeg18648	0.0066	3R
FBgn0034985	HLeg18319	0.0065	2R
FBgn0051450	HLeg04581	0.0065	3R
FBgn0036951	HLeg11809	0.0064	3L
FBgn0027376	HLeg08448	0.0062	3R
FBgn0027889	HLeg09198	0.0062	3R
FBgn0025830	HLeg05718	0.0062	2R
FBgn0032732	HLeg15258	0.0061	2L
FBgn0041706	HLeg18786	0.0061	2R
FBgn0035546	HLeg09999	0.006	3L
FBgn0039564	HLeg01171	0.006	3R
FBgn0033019	HLeg02775	0.0056	2R
FBgn0038261	HLeg04173	0.0056	3R
FBgn0001970	HLeg07097	0.0053	2L
FBgn0032882	HLeg10999	0.0051	2L
FBgn0036813	HLeg03486	0.0049	3L
FBgn0026582	HLeg03614	0.0049	2R
FBgn0027532	HLeg05579	0.0047	3L
FBgn0032013	HLeg19695	0.0047	2L
FBgn0033950	HLeg19946	0.0046	2R
FBgn0034552	HLeg02265	0.0046	2R
FBgn0031919	HLeg02889	0.0043	2L
FBgn0039690	HLeg10218	0.0041	3R
FBgn0033548	HLeg04764	0.004	2R
FBgn0035644	HLeg19677	0.004	3L
FBgn0040723	HLeg07369	0.0039	2L
FBgn0036994	HLeg15347	0.0038	3L
FBgn0034443	HLeg07741	0.0038	2R
FBgn0052237	HLeg02440	0.0038	3L
FBgn0036746	HLeg08862	0.0036	3L
FBgn0016032	HLeg16412	0.0036	2R
FBgn0037688	HLeg00242	0.0036	3R
FBgn0054005	HLeg15974	0.0036	2R
FBgn0031250	HLeg00557	0.0036	2L
FBgn0037723	HLeg03683	0.0035	3R
FBgn0021906	HLeg17686	0.0034	2L
FBgn0036271	HLeg03643	0.0033	3L
FBgn0051315	HLop00152	0.0029	3R
FBgn0037364	HLeg19520	0.0026	3R
FBgn0039563	HLeg09594	0.0025	3R
FBgn0005633	HLeg11988	0.0025	3L
FBgn0010407	HLeg11518	0.0024	2L
FBgn0005626	HLeg06336	0.0024	3L
FBgn0050145	HLeg01894	0.0024	2R
FBgn0037416	HLeg17215	0.0023	3R
FBgn0010460	HLeg08863	0.0022	2L
FBgn0036549	HLeg01548	0.0022	3L
FBgn0027503	HLeg17967	0.002	3R
FBgn0034417	HLeg06443	0.002	2R
FBgn0052441	HLeg20017	0.002	3L
FBgn0011704	HLeg05178	0.0018	2R
FBgn0026326	HLeg09047	0.0017	2R
FBgn0003720	HLeg04754	0.0015	3R
FBgn0028999	HLeg20184	0.0015	3L
FBgn0034583	HLeg02585	0.0015	2R
FBgn0033683	HLeg02015	0.0013	2R
FBgn0034061	HLeg08853	0.0013	2R
FBgn0031620	HLeg16981	0.0012	2L
FBgn0083995	HLeg06096	0.0012	2R
FBgn0035766	HLeg09272	0.0011	3L
FBgn0054056	HLeg09846	0.001	3L
FBgn0028471	HLeg02319	0.001	3R
FBgn0036834	HLeg17011	0.001	3L
FBgn0034495	HLeg10771	0.0009	2R
FBgn0034088	HLeg16993	0.0009	2R
FBgn0031935	HLeg21193	0.0009	2L
FBgn0032129	HLeg07051	0.0008	2L
FBgn0031740	HLeg05165	0.0008	2L
FBgn0034191	HLeg01275	0.0007	2R
FBgn0011673	HLeg08910	0.0007	2L
FBgn0051778	HLeg14388	0.0007	2L
FBgn0033273	HLeg01018	0.0006	2R
FBgn0045035	HLeg04026	0.0006	3R
FBgn0032884	HLeg19486	0.0005	2L
FBgn0033476	HLeg00144	0.0005	2R
FBgn0033579	HLeg08905	0.0004	2R
FBgn0040496	HLeg04450	0.0004	2L
FBgn0053213	HLeg01326	0.0003	3R
FBgn0003082	HLeg04900	0.0003	2R
FBgn0028736	HLeg14384	0.0002	3L
FBgn0039550	HLeg15905	0.0002	3R
FBgn0028529	HLeg03444	0	2L
FBgn0029930	HLeg17150	0	2L
FBgn0035534	HLeg02456	0	3L
FBgn0032259	HLeg12534	0	2L
